# Supplementary material for: Genetic Features of Tumours Arising in the Context of Suspected Hereditary Cancer Syndromes with RAD50, RAD51C/D, and BRIP1 Germline Mutations, Results of NGS-Reanalysis of BRCA/MMR-Negative Families
Source: Genes (Basel). 2025 Apr 16;16(4):458. doi: 10.3390/genes16040458 (PMC12026886; doi:10.3390/genes16040458)
Supplement: Supplementary file 1 [file genes-16-00458-s001.zip]

Archive with 1 entries (1 files):
- genes-3555243-supplementary.xlsx
