# Supplementary material for: Genetic Features of Tumours Arising in the Context of Suspected Hereditary Cancer Syndromes with RAD50, RAD51C/D, and BRIP1 Germline Mutations, Results of NGS-Reanalysis of BRCA/MMR-Negative Families
Source: Genes (Basel). 2025 Apr 16;16(4):458. doi: 10.3390/genes16040458 (PMC12026886; doi:10.3390/genes16040458)
Supplement: Supplementary file 1 [file genes-16-00458-s001.zip › genes-3555243-supplementary.xlsx]

## Sheet: Hoja2
		Supplementary table S1. Non-pathogenic missense variants found in the population analyzed
Gene_Refseq_cDNA (Dataset Spadahc)	MAF	Gen	REFSEQ	FUNCTION	EXON	PROTEIN	cDNA	Clinvar Classification	Date Clinvar Web consult
BRIP1 NM_032043.3 c.28A>G		BRIP1	NM_032043.3	missense	2	p.Ile10Val	c.28A>G	Uncertain significance	2025-04-09
BRIP1 NM_032043.3 c.3571A>G		BRIP1	NM_032043.3	missense	4	p.Ile1191Val	c.3571A>G	Conflicting classifications of pathogenicity: Uncertain significance(9); Likely benign(2)	2025-04-09
BRIP1 NM_032043.3 c.415T>G		BRIP1	NM_032043.3	missense	5	p.Ser139Ala	c.415T>G	Uncertain significance	2025-04-09
BRIP1 NM_032043.3 c.517C>T	0.002	BRIP1	NM_032043.3	missense	6	p.Arg173Cys	c.517C>T	Conflicting classifications of pathogenicity: Uncertain significance(2); Benign(10); Likely benign(9)	2025-02-19
BRIP1 NM_032043.3 c.550G>T		BRIP1	NM_032043.3	missense	6	p.Asp184Tyr	c.550G>T	Uncertain significance	2025-04-09
BRIP1 NM_032043.3 c.577G>A	0.001	BRIP1	NM_032043.3	missense	6	p.Val193Ile	c.577G>A	Benign/Likely benign	2025-04-09
BRIP1 NM_032043.3 c.890A>G	0.0	BRIP1	NM_032043.3	missense	7	p.Lys297Arg	c.890A>G	Conflicting classifications of pathogenicity: Uncertain significance(2); Benign(4); Likely benign(14)	2025-02-19
BRIP1 NM_032043.3 c.1616G>A	0.0	BRIP1	NM_032043.3	missense	11	p.Arg539Lys	c.1616G>A	Uncertain significance	2025-04-09
BRIP1 NM_032043.3 c.1941G>T		BRIP1	NM_032043.3	missense	14	p.Trp647Cys	c.1941G>T	Uncertain significance	2025-04-09
BRIP1 NM_032043.3 c.2102T>C		BRIP1	NM_032043.3	missense	15	p.Leu701Ser	c.2102T>C	Uncertain significance	2025-04-09
BRIP1 NM_032043.3 c.2220G>T		BRIP1	NM_032043.3	missense	15	p.Gln740His	c.2220G>T	Conflicting classifications of pathogenicity: Uncertain significance(12); Likely benign(11)	2025-02-19
BRIP1 NM_032043.3 c.2626A>G		BRIP1	NM_032043.3	missense	19	p.Ser876Gly	c.2626A>G	Uncertain significance	2025-04-09
BRIP1 NM_032043.3 c.2755T>C	0.372	BRIP1	NM_032043.3	missense	19	p.Ser919Pro	c.2755T>C	Benign	2025-04-09
BRIP1 NM_032043.3 c.2816C>G		BRIP1	NM_032043.3	missense	19	p.Ala939Gly	c.2816C>G	Conflicting classifications of pathogenicity: Uncertain significance(3); Likely benign(1)	2025-04-09
BRIP1 NM_032043.3 c.3103C>T	0.0	BRIP1	NM_032043.3	missense	20	p.Arg1035Cys	c.3103C>T	Conflicting classifications of pathogenicity: Uncertain significance(8); Benign(3); Likely benign(6)	2025-02-19
RAD50 NM_005732.4 c.13G>A		RAD50	NM_005732.4	missense	1	p.Glu5Lys	c.13G>A	Uncertain significance	2025-04-09
RAD50 NM_005732.4 c.73A>G		RAD50	NM_005732.4	missense	1	p.Ile25Val	c.73A>G	Uncertain significance	2025-04-09
RAD50 NM_005732.4 c.280A>C	0.004	RAD50	NM_005732.4	missense	3	p.Ile94Leu	c.280A>C	Benign/Likely benign	2025-04-09
RAD50 NM_005732.4 c.379G>A	0.0	RAD50	NM_005732.4	missense	4	p.Val127Ile	c.379G>A	Conflicting classifications of pathogenicity: Uncertain significance(3); Benign(5); Likely benign(1)	2025-02-19
RAD50 NM_005732.4 c.572C>T	0.005	RAD50	NM_005732.4	missense	5	p.Thr191Ile	c.572C>T	Benign/Likely benign	2025-04-09
RAD50 NM_005732.4 c.610A>G	0.0	RAD50	NM_005732.4	missense	5	p.Lys204Glu	c.610A>G	Conflicting classifications of pathogenicity Uncertain significance(4); Likely benign(1)	2025-04-09
RAD50 NM_005732.4 c.671G>A		RAD50	NM_005732.4	missense	5	p.Arg224His	c.671G>A	Conflicting classifications of pathogenicity: Uncertain significance(3); Benign(2); Likely benign(3)	2025-02-19
RAD50 NM_005732.4 c.673G>A		RAD50	NM_005732.4	missense	5	p.Asp225Asn	c.673G>A	Uncertain significance	2025-04-09
		RAD50	NM_005732.4	missense	6	p.Leu262Arg	c.785T>G	Uncertain significance	2025-04-09
RAD50 NM_005732.4 c.833G>A		RAD50	NM_005732.4	missense	6	p.Arg278Gln	c.833G>A	Uncertain significance	2025-04-09
RAD50 NM_005732.4 c.943G>T	0.001	RAD50	NM_005732.4	missense	7	p.Val315Leu	c.943G>T	Conflicting classifications of pathogenicity: Uncertain significance(4); Benign(2); Likely benign(3)	2025-04-09
RAD50 NM_005732.4 c.980G>A	0.003	RAD50	NM_005732.4	missense	7	p.Arg327His	c.980G>A	Conflicting classifications of pathogenicity Uncertain significance(2); Benign(5); Likely benign(4)	2025-04-09
		RAD50	NM_005732.4	missense	7	p.Glu330Gly	c.989A>G	Uncertain significance	2025-04-09
RAD50 NM_005732.4 c.1087C>T	0.0	RAD50	NM_005732.4	missense	8	p.His363Tyr	c.1087C>T	Uncertain significance	2025-04-09
RAD50 NM_005732.4 c.1094G>A	0.0	RAD50	NM_005732.4	missense	8	p.Arg365Gln	c.1094G>A	Conflicting classifications of pathogenicity: Uncertain significance(8); Benign(1); Likely benign(2)	2025-04-09
RAD50 NM_005732.4 c.1277A>G		RAD50	NM_005732.4	missense	9	p.Gln426Arg	c.1277A>G	Conflicting classifications of pathogenicity: Uncertain significance(10); Likely benign(1)	2025-02-19
RAD50 NM_005732.4 c.1663A>G		RAD50	NM_005732.4	missense	11	p.Ile555Val	c.1663A>G	Conflicting classifications of pathogenicity: Uncertain significance(7); Likely benign(1)	2025-02-19
RAD50 NM_005732.4 c.2159A>G		RAD50	NM_005732.4	missense	13	p.Lys720Arg	c.2159A>G	Uncertain significance	2025-04-09
RAD50 NM_005732.4 c.2173C>T		RAD50	NM_005732.4	missense	13	p.Arg725Trp	c.2173C>T	Conflicting classifications of pathogenicity: Uncertain significance(2); Likely benign(2)	2025-02-19
RAD50 NM_005732.4 c.2177G>A	0.0	RAD50	NM_005732.4	missense	13	p.Arg726His	c.2177G>A	Conflicting classifications of pathogenicity: Uncertain significance(7); Likely benign(2)	2025-02-19
RAD50 NM_005732.4 c.2287C>T		RAD50	NM_005732.4	missense	14	p.Arg763Cys	c.2287C>T	Uncertain significance	2025-04-09
RAD50 NM_005732.4 c.2288G>A	0.0	RAD50	NM_005732.4	missense	14	p.Arg763His	c.2288G>A	Conflicting classifications of pathogenicity: Uncertain significance(3); Likely benign(5)	2025-02-19
RAD50 NM_005732.4 c.2397G>C		RAD50	NM_005732.4	missense	14	p.Gln799His	c.2397G>C	Conflicting classifications of pathogenicity: Uncertain significance(7); Benign(1); Likely benign(2)	2025-02-19
RAD50 NM_005732.4 c.2548C>T	0.001	RAD50	NM_005732.4	missense	16	p.Arg850Cys	c.2548C>T	Conflicting classifications of pathogenicity: Uncertain significance(2); Likely benign(5)	2025-02-19
RAD50 NM_005732.4 c.2647C>T	0.0	RAD50	NM_005732.4	missense	16	p.Arg883Cys	c.2647C>T	Conflicting classifications of pathogenicity: Uncertain significance(2); Benign(2); Likely benign(2)	2025-02-19
		RAD50	NM_005732.4	missense	19	p.Ile997Met	c.2991A>G	Uncertain significance	2025-04-09
RAD50 NM_005732.4 c.3028A>G		RAD50	NM_005732.4	missense	19	p.Thr1010Ala	c.3028A>G	Uncertain significance	2025-04-09
		RAD50	NM_005732.4	missense	22	p.Arg1152Gln	c.3455G>A	Conflicting classifications of pathogenicity: Uncertain significance(3); Benign(1); Likely benign(3)	2025-04-09
		RAD50	NM_005732.4	missense	25	p.Arg1279His	c.3836G>A	Uncertain significance	2025-04-09
RAD51C NM_058216.3 c.134A>G		RAD51C	NM_058216.3	missense	1	p.Glu45Gly	c.134A>G	Conflicting classifications of pathogenicity Uncertain significance(12); Likely benign(2)	2025-04-09
RAD51C NM_058216.3 c.18C>G		RAD51C	NM_058216.3	missense	1	p.Phe6Leu	c.18C>G	Uncertain significance	2025-04-09
RAD51C NM_058216.3 c.376G>A	0.002	RAD51C	NM_058216.3	missense	2	p.Ala126Thr	c.376G>A	Benign/Likely benign	2025-04-09
RAD51C NM_058216.3 c.492T>G	0.0	RAD51C	NM_058216.3	missense	3	p.Phe164Leu	c.492T>G	Conflicting classifications of pathogenicity Uncertain significance(14); Likely benign(1)	2025-04-09
RAD51C NM_058216.3 c.506T>C		RAD51C	NM_058216.3	missense	3	p.Val169Ala	c.506T>C	Conflicting classifications of pathogenicity: Uncertain significance(7); Benign(1); Likely benign(7)	2025-02-19
RAD51C NM_058216.3 c.719T>C	0.0	RAD51C	NM_058216.3	missense	5	p.Ile240Thr	c.719T>C	Uncertain significance	2025-04-09
RAD51C NM_058216.3 c.790G>A		RAD51C	NM_058216.3	missense	5	p.Gly264Ser	c.790G>A	Conflicting classifications of pathogenicity: Uncertain significance(4); Benign(7); Likely benign(11)	2025-02-19
RAD51C NM_058216.3 c.859A>G	0.004	RAD51C	NM_058216.3	missense	6	p.Thr287Ala	c.859A>G	Benign/Likely benign	2025-04-09
RAD51D NM_133629.3 c.26G>C		RAD51D	NM_002878.4	missense	1	p.Cys9Ser	c.26G>C	Conflicting classifications of pathogenicity Uncertain significance(11); Likely benign(7)	2025-04-09
RAD51D NM_133629.3 c.137C>G		RAD51D	NM_002878.4	missense	2	p.Ser46Cys	c.137C>G	Conflicting classifications of pathogenicity: Uncertain significance(13); Likely benign(2)	2025-02-20
RAD51D NM_133629.3 c.158G>A	0.095	RAD51D	NM_002878.4	missense	6	p.Arg165Gln	c.494G>A	Benign	2025-04-09
RAD51D NM_133629.3 c.359G>A	0.005	RAD51D	NM_002878.4	missense	8	p.Arg232Gln	c.695G>A	Benign/Likely benign	2025-04-09
RAD51D NM_133629.3 c.362A>G	0.004	RAD51D	NM_002878.4	missense	8	p.Glu233Gly	c.698A>G	Benign/Likely benign	2025-04-09
RAD51D NM_133629.3 c.379C>T		RAD51D	NM_002878.4	missense	8	p.Arg239Trp	c.715C>T	Conflicting classifications of pathogenicity: Uncertain significance(10); Likely benign(3)	2025-04-09
RAD51D NM_133629.3 c.457G>A		RAD51D	NM_002878.4	missense	9	p.Gly265Arg	c.793G>A	Uncertain significance	2025-04-09
RAD51D NM_133629.3 c.460C>T		RAD51D	NM_002878.4	missense	9	p.Arg266Cys	c.796C>T	Conflicting classifications of pathogenicity: Likely pathogenic(3); Uncertain significance(15); Likely benign(3)	2025-04-09
